# Supplementary material for: Atmospheric biogenic volatile organic compounds in the Alaskan Arctic tundra: constraints from measurements at Toolik Field Station
Source: Atmos Chem Phys. Author manuscript; Available in PMC 2023 Jul 20. (PMC10358744; doi:10.5194/acp-22-14037-2022)
Supplement: Supplementary material [file NIHMS1864742-supplement-Supplementary_material.zip]

Archive with 3 entries (3 files):
- SuppTable2.xlsx
- SupplementalFigures_Toolik.docx
- acp-22-14037-2022-supplement-title-page.pdf
