# Supplementary material for: Atmospheric biogenic volatile organic compounds in the Alaskan Arctic tundra: constraints from measurements at Toolik Field Station
Source: Atmos Chem Phys. Author manuscript; Available in PMC 2023 Jul 20. (PMC10358744; doi:10.5194/acp-22-14037-2022)
Supplement: Supplementary material [file NIHMS1864742-supplement-Supplementary_material.zip › SuppTable2.xlsx]

## Sheet: FullMassIdentifiedMasses
IDENTIFIED COMPOUNDS+MASSES, Compounds in bold are calibrated species.
Compound	Exact_mass	Formula_without_H+	25thpercentile_ppb	75thpercentile_ppb	Mean_ppb	Median_ppb	stdev_ppb	kOH	OH_reactivity	#ofC	ppbC	ugC/m3	Calibration Factor	Method of Calibration	Uncerainty (%)	Subgroup
HCN	27.011	HCN	0.017	0.047	0.034	0.031	0.026	3e-14	0	1	0.0311	0.015	11.85	Sekimoto et al. 2017	50	N-containing
Ethene	28.031	C2H4	0.005	0.019	0.014	0.01	0.003	8.5e-12	0.002	2	0.0202	0.01	5.25	Sekimoto et al. 2017	50	Hydrocarbon
Formaldehyde	30.011	CH2O	0.531	0.991	0.836	0.737	0.196	9.4e-12	0.171	1	0.737	0.362	9.76	Humidity-Based Calibration	40	OVOC
Methanol	32.026	CH4O	1.982	4.033	3.132	2.879	1.502	8e-13	0.057	1	2.88	1.413	12.14	Gas Standard	15	OVOC
Propyne	40.031	C3H4	0.001	0.117	0.102	0.081	0.079	NA	0	3	0.242	0.119	7.94	Gas Standard	15	Hydrocarbon
Acetonitrile	41.027	C2H3N	0.055	0.095	0.081	0.074	0.038	2.63e-14	0	2	0.148	0.073	17.5	Gas Standard	15	N-containing
Propene	42.047	C3H6	0.026	0.064	0.049	0.041	0.033	3e-11	0.03	3	0.123	0.06	5.94	Sekimoto et al. 2017	50	Hydrocarbon
Isocyanic acid	43.006	HNCO	0.03	0.061	0.05	0.044	0.033	3.78e-13	0	1	0.0438	0.021	7.78	Sekimoto et al. 2017	50	N-containing
Acetaldehyde	44.026	C2H4O	0.145	0.303	0.24	0.202	0.147	1.5e-11	0.075	2	0.404	0.198	16.34	Gas Standard	15	OVOC
Formic acid	46.006	CH2O2	0.155	0.576	0.498	0.312	0.63	4e-13	0.003	1	0.312	0.153	6.34	Permeation Tube	20	OVOC
Ethanol	46.042	C2H6O	0.09	0.352	0.25	0.178	0.231	3.2e-12	0.014	2	0.356	0.175	0.86	Gas Standard	15	OVOC
methane thiol	48.003	CH4S	0.003	0.019	0.013	0.01	0.013	3.3e-11	0.008	1	0.0096	0.005	7.56	Sekimoto et al. 2017	50	Other
methane diol	48.021	CH4O2	0.016	0.049	0.036	0.031	0.028	7e-12	0.005	1	0.0306	0.015	6.86	Sekimoto et al. 2017	50	OVOC
methyl chloride	49.992	CH3Cl	0.003	0.011	0.008	0.007	0.002	NA	0	1	0.00694	0.003	10	Sekimoto et al. 2017	100	Other
1-buten-3-yne	52.031	C4H4	0.002	0.007	0.005	0.004	0.002	2e-11	0.002	4	0.0159	0.008	6.31	Sekimoto et al. 2017	50	Hydrocarbon
Propane nitrile	55.042	C3H5N	0.004	0.009	0.007	0.006	0.005	3e-13	0	3	0.0175	0.009	14.56	Sekimoto et al. 2017	50	N-containing
Acrolein	56.026	C3H4O	0.009	0.029	0.026	0.018	0.033	2e-11	0.009	3	0.0525	0.026	11.52	Sekimoto et al. 2017	50	OVOC
Butenes	56.063	C4H8	0.025	0.056	0.044	0.036	0.04	3.18e-11	0.028	4	0.144	0.071	5.6	Gas Standard	15	Hydrocarbon
Methyl isocyanate	57.022	C2H3NO	0.005	0.01	0.008	0.007	0.005	1e-13	0	2	0.0143	0.007	11.3	Sekimoto et al. 2017	50	N-containing
Acetone	58.042	C3H6O	0.875	1.324	1.113	1.083	0.306	2e-13	0.005	3	3.25	1.594	15.65	Gas Standard	15	OVOC
Acetamide	59.037	C2H5NO	0.003	0.026	0.02	0.009	0.027	8.6e-12	0.002	2	0.0175	0.009	13.21	Sekimoto et al. 2017	50	N-containing
Acetic acid	60.021	C2H4O2	0.086	0.3	0.284	0.168	0.394	3.7e-12	0.015	2	0.335	0.164	7.58	Permeation Tube	20	OVOC
Propanol	60.058	C3H8O	0.002	0.006	0.005	0.004	0.007	5.53e-12	0	3	0.0109	0.005	7.85	Sekimoto et al. 2017	50	OVOC
Nitromethane	61.016	CH3NO2	0.002	0.006	0.005	0.004	0.004	1.58e-14	0	1	0.00376	0.002	13.24	Sekimoto et al. 2017	50	N-containing
Dimethyl sulfide	62.019	C2H6S	0.006	0.021	0.015	0.012	0.014	6e-12	0.002	2	0.0245	0.012	8.47	Gas Standard	50	Other
1,3-Cyclopentadiene	66.047	C5H6	0.002	0.007	0.005	0.004	0.006	9.2e-11	0.009	5	0.0197	0.01	6.57	Sekimoto et al. 2017	50	Hydrocarbon
Furan	68.026	C4H4O	0.001	0.004	0.004	0.002	0.001	4e-11	0.002	4	0.00782	0.004	8.59	Gas Standard	15	OVOC
Isoprene	68.063	C5H8	0.017	0.07	0.06	0.034	0.075	1e-10	0.084	5	0.17	0.084	6.03	Gas Standard	15	Terpene
Methacrolein+MVK	70.042	C4H6O	0.012	0.063	0.055	0.026	0.075	2.48e-11	0.016	4	0.104	0.051	9.64	Gas Standard	15	OVOC
Pentene+methyl butene	70.078	C5H10	0.001	0.003	0.003	0.002	0.001		0	5	0.00994	0.005	6.9	Sekimoto et al. 2017	50	Hydrocarbon
MEK	72.058	C4H8O	0.028	0.055	0.044	0.039	0.024	5.5e-12	0.005	4	0.156	0.076	13.49	Gas Standard	15	OVOC
Nitroethene	73.016	C2H3NO2	0.004	0.002	0.002	0.001	0.002	1.2e-12	0	2	0.00172	0.001	13.35	Sekimoto et al. 2017	50	N-containing
Hydroxyacetone	74.037	C3H6O2	0.019	0.042	0.042	0.027	0.049	2.2e-12	0.001	3	0.0801	0.039	7.45	Sekimoto et al. 2017	50	OVOC
Nitroethane	75.032	C2H5NO2	0.004	0.001	0.001	0.001	0.001	7.22e-14	0	2	0.00141	0.001	13.35	Sekimoto et al. 2017	50	N-containing
Benzene	78.047	C6H6	0.01	0.033	0.027	0.018	0.04	1.2e-12	0.001	6	0.107	0.053	7.43	Gas Standard	15	Hydrocarbon
Pyridine	79.042	C5H5N	0.001	0.004	0.003	0.002	0.004	5.6e-12	0	5	0.0103	0.005	9.8	Sekimoto et al. 2017	50	N-containing
Methyl furan	82.042	C5H6O	0.002	0.007	0.007	0.004	0.011	3.71e-11	0.004	5	0.0206	0.01	7.55	Gas Standard	15	OVOC
Pentanenitriles	83.074	C5H9N	0.002	0.005	0.004	0.003	0.003	5e-13	0	5	0.0145	0.007	15.15	Sekimoto et al. 2017	50	N-containing
2-(3H)Furanone	84.021	C4H4O2	0.001	0.005	0.006	0.003	0.012	4.45e-11	0.003	4	0.0114	0.006	8.36	Sekimoto et al. 2017	50	OVOC
Cyclopentanone	84.058	C5H8O	0.002	0.006	0.005	0.003	0.005	1.15e-11	0.001	5	0.0173	0.009	13.06	Sekimoto et al. 2017	50	OVOC
2,3-Butanedione	86.037	C4H6O2	0.006	0.022	0.02	0.012	0.027	8e-13	0	4	0.0478	0.023	6.24	Sekimoto et al. 2017	50	OVOC
3-methyl-2-butanone	86.073	C5H10O	0.004	0.009	0.007	0.006	0.001	7.9e-12	0.001	5	0.0297	0.015	11.67	Sekimoto et al. 2017	50	OVOC
Pyruvic Acid	88.016	C3H4O3	0	0.002	0.001	0.001	0.001	1e-13	0	3	0.00295	0.001	10.09	Sekimoto et al. 2017	50	OVOC
Methyl propanoate	88.052	C4H8O2	0.002	0.006	0.005	0.003	0.008	9e-13	0	4	0.0119	0.006	8.36	Sekimoto et al. 2017	50	OVOC
Nitropropanes	89.047	C3H6NO2	0	0.001	0	0	0	1.2e-12	0	3	0.00107	0.001	13.43	Sekimoto et al. 2017	50	N-containing
Ethylnylpyrrole	91.042	C6H5N	0.001	0.001	0.001	0.001	0.001	1.45e-10	0.002	6	0.0039	0.002	8.95	Sekimoto et al. 2017	50	N-containing
Toluene	92.063	C7H8	0.003	0.011	0.011	0.006	0.025	5.6e-12	0.001	7	0.0398	0.02	7.75	Gas Standard	15	Hydrocarbon
Dichloroethane	95.953	C2H2Cl2	0.016	0.018	0.018	0.017	0.007	2.48e-11	0.01	2	0.0334	0.016	4.29	Sekimoto et al. 2017	50	Other
Furaldehydes	96.021	C5H4O2	0.004	0.018	0.014	0.009	0.002	3.56e-11	0.008	5	0.0465	0.023	7.89	Gas Standard	15	OVOC
2,5-Dimethyl furan	96.058	C6H8O	0.001	0.004	0.003	0.002	0.003	1.32e-10	0.008	6	0.0148	0.007	7.52	Sekimoto et al. 2017	50	OVOC
Maleic Anhydride	98	C4H2O3	0.002	0.005	0.005	0.003	0.009	1.45e-12	0	4	0.0116	0.006	10.9	Sekimoto et al. 2017	50	OVOC
2-furanmethanol	98.037	C5H6O2	0.002	0.007	0.007	0.004	0.009	1.36e-11	0.001	5	0.0184	0.009	9.06	Sekimoto et al. 2017	50	OVOC
Cyclohexanone	98.073	C6H10O	0.001	0.002	0.001	0.001	0.001	6.4e-12	0	6	0.00635	0.003	17.6	Sekimoto et al. 2017	50	OVOC
Dihydro furandione	100.016	C4H4O3	0.002	0.006	0.006	0.004	0.009	2e-11	0.002	4	0.0147	0.007	11.7	Sekimoto et al. 2017	50	OVOC
Methyl methacrylate	100.052	C5H8O2	0.003	0.011	0.01	0.006	0.016	3.03e-11	0.004	5	0.0287	0.014	8.62	Sekimoto et al. 2017	50	OVOC
Hexanones	100.089	C6H12O	0.002	0.006	0.004	0.003	0.003	1.86e-11	0.001	6	0.0195	0.01	8.63	Gas Standard	50	OVOC
Acetic Anhydride	102.032	C4H6O3	0.001	0.006	0.003	0.002	0.001	4.3e-11	0.002	4	0.00678	0.003	15.1	Sekimoto et al. 2017	50	OVOC
Benzaldehyde	106.042	C7H6O	0.002	0.006	0.005	0.004	0.004	1.2e-11	0.001	7	0.0262	0.013	12.36	Sekimoto et al. 2017	50	OVOC
C8 Aromatics	106.078	C8H10	0.001	0.006	0.007	0.003	0	1.32e-11	0.001	8	0.0202	0.01	6.48	Gas Standard	15	Hydrocarbon
5-Hydroxy 2-furfural/2-furoic acid	112.016	C5H4O3	0.002	0.007	0.008	0.004	0.014	4.9e-11	0.004	5	0.0178	0.009	10.27	Sekimoto et al. 2017	50	OVOC
2-hydroxy-3-methyl-2-cyclopenten-1-one	112.052	C6H8O2	0.001	0.003	0.002	0.002	0.001	5.7e-11	0.002	6	0.0101	0.005	8.77	Sekimoto et al. 2017	50	OVOC
Ethylcyclopentanone	112.089	C7H12O	0.001	0.002	0.001	0.001	0.001	1e-11	0	7	0.00869	0.004	11.92	Sekimoto et al. 2017	50	OVOC
5-hydroxymethyl-2[3H]-furanone	114.032	C5H6O3	0	0.002	0.002	0.001	0.004	1e-10	0.001	5	0.00293	0.001	9.1	Sekimoto et al. 2017	50	OVOC
C6 Diones	114.068	C6H10O2	0.002	0.007	0.005	0.004	0.005	2e-11	0.002	6	0.0229	0.011	8	Sekimoto et al. 2017	50	OVOC
Heptanal	114.104	C7H14O	0	0.001	0.001	0.001	0.001	2.14e-11	0	7	0.00581	0.003	14.7	Sekimoto et al. 2017	50	OVOC
Tolualdehyde	120.058	C8H8O	0.001	0.003	0.003	0.002	0.003	1.6e-11	0.001	8	0.0175	0.009	0	Sekimoto et al. 2017	50	OVOC
C9 Aromatics	120.094	C9H12	0.001	0.005	0.005	0.002	0	2.2e-11	0.001	9	0.0172	0.008	6.31	Gas Standard	15	Hydrocarbon
Napthalene	128.063	C10H8	0.001	0.004	0.004	0.002	0.007	2.3e-11	0.001	10	0.0195	0.01	8.69	Sekimoto et al. 2017	50	Hydrocarbon
C10 Aromatics	134.11	C10H14	0.002	0.006	0.005	0.003	0	9.5e-12	0.001	10	0.0339	0.017	4.7	Gas Standard	15	Hydrocarbon
Monoterpenes	136.125	C10H16	0.009	0.023	0.018	0.014	0.02	1.628e-10	0.058	10	0.144	0.071	3.72	Gas Standard	15	Terpene
Isophorone	138.105	C9H14O	0.001	0.004	0.003	0.002	0.003	7.69e-11	0.004	9	0.0184	0.009	11.92	Sekimoto et al. 2017	50	OVOC
Hexenyl acetate	142.099	C8H14O2	0.001	0.003	0.003	0.002	0.004	7.8e-11	0.003	8	0.0145	0.007	10.27	Sekimoto et al. 2017	50	OVOC
C11 Aromatics	148.125	C11H16	0	0.002	0.001	0.001	0.001	5e-11	0.001	8	0.00711	0.003	12.6	Sekimoto et al. 2017	50	Hydrocarbon
Camphor	152.12	C10H16O	0.001	0.003	0.002	0.002	0.002	4.3e-12	0	10	0.0161	0.008	12.84	Sekimoto et al. 2017	50	OVOC
Sesquiterpenes	204.188	C15H24	0.001	0.004	0.003	0.002	0.005	3e-10	0.018	15	0.037	0.018	10.6	Sekimoto et al. 2017	50	Terpene
COMPOUNDS MEASURED BY GC-MS
Butane		C4H10			0.014	0.018	0	2.54e-12	0.001	4	0.0726	0.036				Hydrocarbon
Pentane		C5H12			0.01	0.013	0	3.94e-12	0.001	5	0.0638	0.031				Hydrocarbon
Isohexane		C6H14			0.009	0.009	0	5.6e-12	0.001	6	0.0569	0.028				Hydrocarbon
